# Supplementary material for: Modification of the nuclear pleomorphism score in the Modified Bloom-Richardson grading for invasive breast cancer
Source: PLoS One. 2025 Jul 18;20(7):e0327860. doi: 10.1371/journal.pone.0327860 (PMC12273938; doi:10.1371/journal.pone.0327860)
Supplement: S1 — (XLSX) [file pone.0327860.s001.xlsx]

## Sheet: Sheet1
Year	Grade	Min	Max	Range	Group
2013	2	178.49	303.78	125.29	Test
2013	2	158.28	218.33	60.05	Test
2013	3	228	366.44	138.44	Test
2013	2	191.31	222.37	31.06	Test
2013	2	221.4	369.7	148.3	Test
2013	2	163.62	315.96	152.34	Test
2013	2	150.53	351.02	200.49	Test
2013	2	124.65	239.8	115.15	Test
2013	2	143.99	260.66	116.67	Test
2013	3	111.26	282.13	170.87	Test
2013	2	135.88	254.56	118.68	Test
2013	3	177.74	288.58	110.84	Test
2013	2	157.77	210.34	52.57	Test
2013	2	198.71	380.64	181.93	Test
2013	2	163.62	214.51	50.89	Test
2013	2	209.44	353.42	143.98	Test
2014	2	115.43	193.88	78.45	Test
2014	2	180.96	325.21	144.25	Test
2014	2	190.49	301.36	110.87	Test
2014	2	190.47	291.39	100.92	Test
2014	3	213.38	366.51	153.13	Test
2014	2	164.06	294.94	130.88	Test
2014	2	159.42	269.57	110.15	Test
2014	1	200.32	228.08	27.76	Test
2014	1	175.26	275.57	100.31	Test
2014	2	136.67	322.69	186.02	Test
2014	2	215.59	451.59	236	Test
2015	2	163.62	346.29	182.67	Test
2015	2	207.41	372.23	164.82	Test
2015	2	112.24	190.63	78.39	Test
2015	2	241.54	293.93	52.39	Test
2015	2	180.24	710.38	530.14	Test
2015	3	174.39	377.91	203.52	Test
2015	1	143.74	228.08	84.34	Test
2015	2	147.09	252.5	105.41	Test
2015	1	170.62	197.34	26.72	Test
2015	3	152.29	263.25	110.96	Test
2015	2	229.84	467.02	237.18	Test
2015	1	162.11	230.61	68.5	Test
2015	2	193.89	324.87	130.98	Test
2015	2	179.33	297.7	118.37	Test
2015	2	165.75	339.1	173.35	Test
2015	2	200.26	322.72	122.46	Test
2015	3	196.49	367.38	170.89	Test
2015	3	240.5	430.33	189.83	Test
2015	1	149.38	181.24	31.86	Test
2015	2	177.25	347.67	170.42	Test
2015	3	231.22	422.25	191.03	Test
2015	3	199.51	384.42	184.91	Test
2016	2	142.54	276.18	133.64	Test
2016	1	231.96	367.54	135.58	Test
2016	2	195.52	307.45	111.93	Test
2016	3	217.42	380.19	162.77	Test
2016	2	182	277.68	95.68	Test
2016	2	189.86	305.85	115.99	Test
2016	2	192.46	332.8	140.34	Test
2016	2	139.55	216.38	76.83	Test
2016	2	147.09	304.33	157.24	Test
2016	2	184.79	320.06	135.27	Test
2016	3	213.78	425.81	212.03	Test
2016	2	175.04	318.76	143.72	Test
2016	2	127.72	332.08	204.36	Test
2016	3	191.16	486.26	295.1	Test
2016	2	291.33	536.96	245.63	Test
2016	2	268.27	328.84	60.57	Test
2016	2	195.13	334.29	139.16	Test
2016	2	171.73	376.61	204.88	Test
2016	2	260	481.39	221.39	Test
2016	2	175.04	318.76	143.72	Test
2016	2	184.49	327.24	142.75	Test
2016	2	144.35	327.47	183.12	Test
2016	2	128.18	262.34	134.16	Test
2016	2	165.77	287.88	122.11	Test
2016	3	246.23	547.94	301.71	Test
2016	3	137.15	325	187.85	Test
2016	3	128.05	323.83	195.78	Test
2016	2	149.5	315.31	165.81	Test
2016	2	184.08	381.48	197.4	Test
2016	3	191.94	441.35	249.41	Test
2016	2	166.59	317.52	150.93	Test
2016	2	149.63	256.16	106.53	Test
2016	2	178.49	278.2	99.71	Test
2016	2	205.53	293.93	88.4	Test
2016	2	180.57	244.01	63.44	Test
2016	2	223.66	403.65	179.99	Test
2016	2	181.5	285.54	104.04	Test
2017	3	231.29	343.04	111.75	Test
2017	3	229.63	532.59	302.96	Test
2017	1	141.23	357.42	216.19	Test
2017	1	222.45	378.53	156.08	Test
2017	2	220.8	305.24	84.44	Test
2017	2	218.4	326.36	107.96	Test
2017	2	183.04	337.15	154.11	Test
2017	3	193.87	503.15	309.28	Test
2017	2	220.43	425.06	204.63	Test
2017	2	162.51	240.41	77.9	Test
2017	1	217.23	328.9	111.67	Test
2017	2	196.71	350.71	154	Test
2017	2	173.09	383.35	210.26	Test
2017	3	116.23	625.58	509.35	Test
2017	2	154.1	286.09	131.99	Test
2017	2	172.36	318.64	146.28	Test
2017	3	197.66	345.54	147.88	Test
2017	3	173.09	369.2	196.11	Test
2017	2	208.96	460.11	251.15	Test
2017	1	182.13	273.97	91.84	Test
2017	2	132.34	265.4	133.06	Test
2017	3	219.96	368.74	148.78	Test
2017	1	148.67	216.28	67.61	Test
2017	2	175.19	463.74	288.55	Test
2017	2	254.08	502.59	248.51	Test
2017	2	201.89	400.46	198.57	Test
2017	1	197.66	303.22	105.56	Test
2017	2	168.52	283.35	114.83	Test
2017	3	281.25	446.39	165.14	Test
2017	3	188.63	451.94	263.31	Test
2017	2	216.06	386.49	170.43	Test
2017	3	229.97	371.02	141.05	Test
2017	2	225.55	509	283.45	Test
2017	2	198.96	450.77	251.81	Test
2018	2	197.66	430.43	232.77	Validation
2018	1	201.89	267.99	66.1	Validation
2018	3	209.62	395.46	185.84	Validation
2018	3	244.01	577.78	333.77	Validation
2018	2	207.28	417.3	210.02	Validation
2018	2	183.04	229.71	46.67	Validation
2018	2	216.06	308.29	92.23	Validation
2018	2	175.63	243.62	67.99	Validation
2018	2	151.77	263.96	112.19	Validation
2018	2	191.16	313.95	122.79	Validation
2018	2	140.59	261.43	120.84	Validation
2018	1	179.79	256.1	76.31	Validation
2018	2	238.03	333.19	95.16	Validation
2018	2	257.53	348.01	90.48	Validation
2018	2	189.47	387.01	197.54	Validation
2018	2	219.96	306.15	86.19	Validation
2018	2	236.6	758.03	521.43	Validation
2018	2	166.07	304.65	138.58	Validation
2018	2	207.41	346.06	138.65	Validation
2018	3	312.06	552.76	240.7	Validation
2018	3	175.63	358.02	182.39	Validation
2018	2	257.14	522.92	265.78	Validation
2018	2	202.21	405.53	203.32	Validation
2018	2	200.26	433.74	233.48	Validation
2018	2	236.6	406.12	169.52	Validation
2018	3	200.65	443.17	242.52	Validation
2018	3	214.63	763.03	548.4	Validation
2018	3	239	442	203	Validation
2018	3	134.03	276.18	142.15	Validation
2018	3	147.35	415.28	267.93	Validation
2018	2	297.63	483.08	185.45	Validation
2018	2	238.35	294.51	56.16	Validation
2018	3	257.14	997.55	740.41	Validation
2018	2	156.52	229.84	73.32	Validation
2018	2	186.16	313.69	127.53	Validation
2018	2	169	262.01	93.01	Validation
2018	3	152.16	417.3	265.14	Validation
2018	2	171.6	367.38	195.78	Validation
2018	3	171.73	396.69	224.96	Validation
2018	3	205.53	427.31	221.78	Validation
2018	3	174.39	301.08	126.69	Validation
2018	3	174.91	449.67	274.76	Validation
2018	2	188.95	470.27	281.32	Validation
2019	2	170.1	294.32	124.22	Validation
2019	2	325.56	493.54	167.98	Validation
2019	2	248.36	423.47	175.11	Validation
2019	1	171.6	301.08	129.48	Validation
2019	3	166.07	430.88	264.81	Validation
2019	1	187.46	265.52	78.06	Validation
2019	2	171.73	295.42	123.69	Validation
2019	2	188.95	284.89	95.94	Validation
2019	3	163.02	387.66	224.64	Validation
2019	2	174.91	288.73	113.82	Validation
